# Supplementary material for: ADHD symptoms and their neurodevelopmental correlates in children born very preterm
Source: PLoS One. 2020 Mar 3;15(3):e0224343. doi: 10.1371/journal.pone.0224343 (PMC7053718; doi:10.1371/journal.pone.0224343)
Supplement: S1 Dataset — (CSV) [file pone.0224343.s001.csv]

ID	SEX	GEST_WEEK	BW	DAYS_VENT	DAYS_TPN	IMD_SCORE	IMD_QUINTILE	IUGR	Maternal_education	CORRECTED_AGE	MRI_classification	NDD	ADHD_INATT_DIC90_GENDER	ADHD_HYPER_DIC90_GENDER	ADHD_TOT_DIC90_GENDER	ADHD_INATT_dic_80_gender	ADHD_HYPER_dic80_gender	ADHD_TOT_dic80_gender	z_ADHD_INATT	z_ADHD_HYPER	z_ADHD_TOT	WPPSI_FS_IQ	DIGIT_SPAN_forward	BRIEF_ISCI	BRIEF_FI	BRIEF_EMI
1	2	31	1550	2	0	22.3	4	0	2	53.04	1	0	0	0	0	0	0	0	-.214132762312634	-.466926070038911	-.369214208826695	115	6	43	39	53
2	1	27	1065	3	9	10.37	2	0	2	54.08	0	0	0	0	0	1	1	1	1.2847965738758	1.284046692607	1.35306781485468	98	6	56	55	75
3	1	31	1820	0	0	27.39	4	0	2	51.14	1	0	0	0	0	0	0	0	0	-.0778210116731518	-.046286329386437	100	5	57	57	48
4	2	32	1450	0	0	13.79	2	0	2	50.11	1	0	0	0	0	0	0	0	-.642398286937901	-1.05058365758755	-.907427341227126	96	5	49	48	42
5	1	27	1140	1	8	35.06	5	0	2	50.06	1	0	0	0	0	0	0	0	-.642398286937901	-.466926070038911	-.584499461786868	113	5	52	49	48
6	2	32	1700	0	0	13.79	2	0	2	50.11	1	0	0	0	0	0	0	0	-.642398286937901	-1.05058365758755	-.907427341227126	112	5	51	50	45
7	2	28	1030	10	12	15.15	3	0	2	50.07	1	1	1	1	1	1	1	1	1.49892933618844	2.06225680933852	1.89128094725511	90	2	60	53	57
8	1	30	1280	0	0	3.76	1	0	2	54.04	2	0	0	0	0	0	0	0	-.856531049250535	-1.05058365758755	-1.01506996770721	130	8	34	37	36
9	1	30	1110	1	8	9.52	2	0	2	55.2	1	0	1	0	0	1	0	1	2.78372591006424	-.466926070038911	1.13778256189451	119	6	62	60	85
10	1	30	1890	1	9	9.52	2	0	2	55.2	2	0	0	0	0	1	0	0	1.2847965738758	-.466926070038911	.384284176533908	128	6	62	72	76
11	2	27	730	1	8	40.92	5	1	1	51.11	0	0	0	0	0	0	0	0	-.214132762312634	-.856031128404669	-.584499461786868	93	4	44	38	64
12	2	25	730	13	0	5.14	1	0	2	53.23	0	0	0	0	0	0	0	0	-.856531049250535	-.66147859922179	-.79978471474704	107	6	38	35	43
13	2	29	1210	1	6	23.81	4	0	2	57.28	1	0	0	0	0	0	0	0	-.642398286937901	.116731517509728	-.261571582346609	116	4	48	45	49
14	2	27	840	7	20	4.82	1	0	2	52.24	1	0	0	0	0	0	0	0	-1.07066381156317	-1.24513618677043	-1.23035522066738	125	4	35	35	36
15	1	30	1390	0	0	32.8	4	0	1	53.26	1	0	0	0	0	1	1	1	1.07066381156317	1.284046692607	1.2454251883746	113	6	63	57	65
16	1	26	1010	2	8	8.82	2	0	2	50.08	0	0	0	0	0	0	0	0	-.428265524625268	-.856031128404669	-.692142088266954	116	8	60	60	50
17	2	29	1320	3	11	3.48	1	0		51.28	1	0	0	0	0	1	1	1	.428265524625268	.311284046692607	.384284176533908	135	6	66	74	72
18	1	32	1620	0	0	5.23	1	0	2	51.08	1	0	1	0	0	1	0	1	2.14132762312634	.116731517509728	1.13778256189451	118	5	73	60	67
19	1	32	1710	0	0	5.23	1	0	2	51.08	1	0	0	0	0	1	1	1	.642398286937901	1.284046692607	1.03013993541442	116	8	80	75	64
20	2	30	1200	4	16	13.07	2	0	2	51.06	0	0	0	0	0	0	0	0	0	-.0778210116731518	-.046286329386437	106	6	58	44	57
21	1	26	910	21	54	21.67	4	0	2	53	1	1	1	0	1	1	1	1	2.78372591006424	1.08949416342412	1.9989235737352	50	0	67	69	80
22	1	26	930	0	15	42.41	5	0	1	59.04	2	0	0	0	0	0	0	0	.214132762312634	-.466926070038911	-.153928955866523	84	4	39	41	50
23	2	27	1090	0	7	15.99	3	0	2	55.16	0	0	0	0	0	0	0	0	0	-.66147859922179	-.369214208826695	120	5	36	35	57
23	1	26	995	7	12	2.59	1	0	2	53.1	0	1	1	0	1	1	1	1	3.42612419700214	1.08949416342412	2.32185145317546	50	0	78	81	104
25	1	31	1880	1	0	5.42	1	0	2	54.29	2	0	0	0	0	0	0	0	-.642398286937901	-.66147859922179	-.692142088266954	131	8	44	41	50
26	1	25	920	3	24	10.96	2	0	1	59.19	1	0	0	0	0	0	0	0	0	-.466926070038911	-.261571582346609	119	7	44	49	48
27	1	31	1910	0	0	12.55	2	0	2	53.27	0	0	0	0	0	0	0	0	-.214132762312634	-1.24513618677043	-.79978471474704	98	6	36	38	49
28	1	28	1030	5	20	7.18	1	0	2	54.15	1	0	0	0	0	0	0	0	0	-.272373540856031	-.153928955866523	135	8	43	43	45
29	1	30	895	0	5	4.82	1	1	2	54.17	1	0	0	0	0	0	0	0	-1.2847965738758	-1.05058365758755	-1.23035522066738	97	3	38	37	44
30	2	32	1835	0	0	17.36	3	0	2	53.05	1	0	0	1	1	0	1	1	.214132762312634	1.86770428015564	1.13778256189451	125	6	67	51	61
31	1	32	2160	0	0	30.53	4	0	1	52.09	0	0	0	0	0	0	0	0	-.214132762312634	.505836575875486	.168998923573735	113	5	48	44	53
32	2	32	1600	0	15	22.19	4	0	2	53.25	2	0	0	0	0	0	1	1	.214132762312634	.311284046692607	.276641550053821	104	5	67	48	54
33	1	31	1140	0	20	17.15	3	1	2	52.29	0	1	0	0	0	1	1	1	1.2847965738758	1.08949416342412	1.2454251883746	81	4	65	66	52
34	1	32	1170	1	7	18.19	3	1	2	52.12	0	0	0	0	0	1	0	0	.856531049250535	.311284046692607	.59956942949408	105	5	48	46	61
35	1	32	1555	0	6	18.19	3	0	2	52.12	0	0	0	0	0	1	1	1	1.2847965738758	1.284046692607	1.35306781485468	95	4	52	48	62
36	1	32	2600	0	0	4.82	1	0	2	52.05	0	0	0	0	0	0	0	0	-.856531049250535	-1.43968871595331	-1.23035522066738	132	5	62	67	65
37	2	28	900	1	12	5.76	1	1	2	53.3	0	0	0	0	0	0	0	0	-.428265524625268	-.272373540856031	-.369214208826695	130	6	37	38	37
38	2	28	755	1	22	5.76	1	1	2	53.12	0	0	1	0	1	1	0	1	2.99785867237687	-.856031128404669	1.03013993541442	106	6	40	41	70
39	2	26	600	6	30	22.58	4	0	1	55.08	1	0	1	1	1	1	1	1	2.14132762312634	2.84046692607004	2.64477933261572	88	4	67	57	69
40	2	28	1215	9	32	27.71	4	1	2	54.08	2	0	0	0	0	0	0	0	-1.2847965738758	-.856031128404669	-1.1227125941873	106	4	36	36	38
41	2	30	1460	2	12	36.64	5	0	1	53.1	1	0	0	0	0	1	0	1	.642398286937901	-.0778210116731518	.276641550053821	96	4	48	52	66
42	2	30	920	3	5	10.93	2	0	1	55.06	1	0	0	0	0	0	0	0	-.642398286937901	-.856031128404669	-.79978471474704	100	5	55	51	55
43	1	28	1380	0	6	10.51	2	0	2	53.28	2	0	0	0	0	0	0	0	-.856531049250535	-1.24513618677043	-1.1227125941873	109	5	52	51	46
44	1	31	1475	3	1	27.6	4	0	2	55.17	1	0	0	0	0	0	0	0	-.214132762312634	-.66147859922179	-.476856835306782	147	6	42	46	41
45	2	31	1610	0	0	27.6	4	0	2	55.17	1	0	0	0	0	0	0	0	-.642398286937901	-.66147859922179	-.692142088266954	127	6	38	39	40
46	1	28	1080	1	0	37.1	5	0	1	57.02	2	1	1	1	1	1	1	1	1.71306209850107	2.06225680933852	1.9989235737352	50	0	92	90	75
47	2	32	1445	0	0	13.79	2	0	2	55.02	1	0	1	1	1	1	1	1	1.49892933618844	1.67315175097276	1.67599569429494	124	7	53	50	54
48	1	32	1370	0	0	13.79	2	0	2	55.02	1	0	0	0	0	1	1	1	.856531049250535	1.08949416342412	1.03013993541442	113	6	53	52	54
49	1	28	1160	5	9	26.86	4	1	2	54.25	1	0	1	1	1	1	1	1	1.9271948608137	2.45136186770428	2.32185145317546	110	6	71	51	71
50	1	28	790	1	10	26.86	4	1	2	54.25		0	0	0	0	1	0	0	.642398286937901	.116731517509728	.384284176533908	106	6	53	55	68
51	1	32	1420	0	0	21.43	4	0	1	55.23	1	0	0	0	0	0	0	0	-.214132762312634	-.66147859922179	-.476856835306782	98	6	49	44	44
52	2	26	722	5	10	6.13	1	0	2	52.06	1	0	1	0	0	1	0	1	.856531049250535	.116731517509728	.491926803013994	133	6	53	48	55
53	2	28	1170	0	1	20.7	3	0	1	52.14	1	0	0	0	0	0	0	0	-1.07066381156317	-1.05058365758755	-1.1227125941873	105	6	35	35	36
54	1	28	1280	4	15	20.7	3	0	1	52.14	1	0	0	0	0	0	0	0	-1.07066381156317	-1.05058365758755	-1.1227125941873	112	8	36	38	37
55	2	28	975	0	7	20.7	3	0	1	52.14	1	0	0	0	0	0	0	0	-1.07066381156317	-.856031128404669	-1.01506996770721	98	6	41	38	36
56	2	30	1455	0	0	30.58	4	0	2	52.02	0	0	0	1	0	0	1	1	-.428265524625268	.894941634241245	.276641550053821	127	5	56	56	55
57	1	31	1540	0	0	38.33	5	0	2	56.11	2	0	0	0	0	0	0	0	-.856531049250535	-.66147859922179	-.79978471474704	100	2	65	51	52
58	2	29	1350	1	0	14.79	3	0	1	55.25	0	0	0	0	0	0	0	0	-.428265524625268	-.0778210116731518	-.261571582346609	116	5	57	59	49
59	1	31	1200	0	4	14.23	3	1	2	53.14	1	0	0	0	0	0	0	0	-.642398286937901	-.466926070038911	-.584499461786868	126	6	52	51	48
60	2	32	1895	0	0	26.56	4	0	2	53.12	1	0	0	1	0	0	1	1	.214132762312634	.894941634241245	.59956942949408	112	5	45	45	47
61	1	28	1350	2	7	51.56	5	0	1	52.1	1	0	0	0	0	1	0	1	1.2847965738758	.505836575875486	.922497308934338	88	5	66	60	73
62	2	32	1745	0	0	37.49	5	0	1	56.24	2	0	1	1	1	1	1	1	3.21199143468951	2.45136186770428	2.96770721205597	97	3	79	71	80
63	1	32	1520	0	5	8.34	1	1	1	56.01	1	0	0	0	0	0	0	0	-.642398286937901	-.856031128404669	-.79978471474704	112	3	48	41	45
64	1	32	1880	0	0	8.34	1	0	1	56.01	0	0	0	0	0	0	0	0	-.214132762312634	-.66147859922179	-.476856835306782	104	4	48	43	48
65	2	30	1580	0	0	14.19	3	0	2	53.17	2	1	0	0	0	0	0	0	-.428265524625268	-.856031128404669	-.692142088266954	109	6	41	42	38
66	2	26	610	12	8	37.44	5	0	2	50.15		1	1	1	1	1	1	1	2.14132762312634	.700389105058366	1.46071044133477	71	2	73	72	98
67	2	32	1890	0	0	59.16	5	0	2	54	1	0	0	0	0	0	0	0	-1.07066381156317	.116731517509728	-.476856835306782	81	3	46	44	53
68	2	31	923	4	17	43.23	5	1	2	53.19	1	0	0	0	0	0	0	0	0	-.66147859922179	-.369214208826695	107	6	48	44	40
69	2	30	1380	1	0	9.71	2	0	2	54.17	0	0	0	0	0	0	0	0	-.428265524625268	.116731517509728	-.153928955866523	125	6	60	69	53
70	2	30	970	0	6	13.26	2	1	2	54	0	0	0	0	0	0	0	0	-1.07066381156317	-.856031128404669	-1.01506996770721	113	6	42	42	43
71	1	29	1460	0	4	45.13	5	0	2	54.09	1	0	0	0	0	1	0	1	1.07066381156317	.700389105058366	.922497308934338	116	6	41	37	50
72	2	29	1300	5	7	47.46	5	0	2	53.19	1	0	0	0	0	0	0	0	-.856531049250535	-.856031128404669	-.907427341227126	115	6	49	47	52
73	1	32	1360	0	0	12.19	2	0	2	54.06	0	0	0	0	0	0	0	0	-1.2847965738758	-.272373540856031	-.79978471474704	128	6	44	48	41
74	2	29	1200	1	5	61.25	5	0	2	53.29	1	0	1	1	1	1	1	1	3.64025695931478	2.45136186770428	3.18299246501615	118	5	83	89	89
75	2	32	1345	0	0	37.1	5	0	2	54.18	1	0	0	0	0	0	0	0	-1.07066381156317	-1.24513618677043	-1.23035522066738	121	6	37	41	40
76	1	26	980	7	6	34.49	5	0	1	55.01	2	1	1	0	1	1	1	1	2.35546038543897	1.284046692607	1.89128094725511	98	5	80	74	99
77	2	29	810	0	25	11.65	2	1	2	54.11	1	0	0	1	0	0	1	1	.214132762312634	.700389105058366	.491926803013994	109	5	50	44	57
78	1	30	1280	0	0	16.06	3	1	2	53.24	0	0	0	0	0	0	0	0	-.428265524625268	-.856031128404669	-.692142088266954	119	6	48	41	61
79	2	27	1020	0	5	12.8	2	0	2	56.28	1	0	0	0	0	1	1	1	.428265524625268	.505836575875486	.491926803013994	113	4	55	56	60
80	2	30	1025	0	0	7.02	1	1	1	57.14	0	1	0	0	0	0	0	0	-1.07066381156317	-1.05058365758755	-1.1227125941873	105	6	41	39	43
81	1	32	1770	0	1	11.11	2	0	2	55.03	0	0	0	0	0	1	1	1	1.2847965738758	1.08949416342412	1.2454251883746	105	5	42	38	49
82	2	30	1120	0	0	34.22	5	0		54	1	0	1	1	1	1	1	1	1.71306209850107	.700389105058366	1.2454251883746	58	2	75	66	78
83	1	31	1830	0	0	34.84	5	0	1	55.15	2	0	1	0	0	1	0	1	1.9271948608137	.894941634241245	1.46071044133477	92	4	61	54	81
84	2	32	1775	0	0	27.17	4	0	2	54.24	1	0	0	0	0	1	0	0	.428265524625268	-.272373540856031	.0613562970936491	109	6	41	41	46
85	2	32	1910	0	0	27.17	4	0	2	54.24	1	0	0	0	0	0	0	0	-.428265524625268	-.272373540856031	-.369214208826695	126	6	41	45	47
86	2	32	1610	0	0	17.61	3	0	2	52.07		0	0	0	0	0	0	0	-.428265524625268	-.272373540856031	-.369214208826695	121	6	59	57	63
87	1	30	1270	2	4	3.79	1	0	1	53.29	1	0	0	0	0	1	1	1	.856531049250535	1.284046692607	1.13778256189451	122	6	52	44	61
88	2	32	1940	0	0	28.82	4	0	2	56.16	0	0	0	0	0	0	0	0	-.214132762312634	-.272373540856031	-.261571582346609	128	6	58	48	49
89	2	32	1710	0	0	17.44	3	0	2	54.09	1	0	1	0	0	1	0	1	1.49892933618844	-.66147859922179	.384284176533908	124	7	58	62	60
90	1	32	1630	4	0	1.85	1	0	2	52.26	0	0	0	0	0	0	0	0	-1.2847965738758	-1.24513618677043	-1.33799784714747	126	7	46	57	40
91	2	27	1060	0	8	20.51	3	0	2	54	1	0	0	0	0	0	0	0	-.642398286937901	-.856031128404669	-.79978471474704	107	6	48	38	71
92	2	28	1190	2	11	10.71	2	0	2	53.25	2	1	1	0	1	1	0	1	1.49892933618844	.116731517509728	.814854682454252	67	1	61	63	69
93	1	32	2070	3	0	12.65	2	0	2	54.04	2	1	1	0	0	1	0	0	1.9271948608137	-.272373540856031	.814854682454252	50	0	53	51	58
94	2	30	1250	6	9	6.05	1	0	2	54.1	1	0	0	0	0	0	0	0	0	-.66147859922179	-.369214208826695	57	4	65	72	71
95	2	26	995	20	31	15.12	3	0	1	54	0	0	0	0	0	0	0	0	-.428265524625268	-1.05058365758755	-.79978471474704	78	2	55	49	62
96	1	30	1720	0	6	10.77	2	0	2	54.01	1	0	0	0	0	0	0	0	.428265524625268	.505836575875486	.491926803013994	106	3	83	61	85
97	2	27	1200	10	24	29.44	4	0	1	55.09	1	0	0	1	0	0	1	1	0	.894941634241245	.491926803013994	122	6	53	53	53
98	1	32	1750	1	7	10.14	2	0	1	54.04	1	0	1	1	1	1	1	1	1.49892933618844	2.64591439688716	2.21420882669537	96	6	73	57	64
99	2	26	1000	5	14	19.42	3	0	1	54.1	0	0	0	0	0	0	0	0	-.428265524625268	-.66147859922179	-.584499461786868	103	4	37	41	43
100	1	28	1090	8	17	25.38	4	0	2	53.27	1	0	0	0	0	0	0	0	-.214132762312634	-1.24513618677043	-.79978471474704	105	5	48	47	51
101	2	31	1690	0	0	6.63	1	0	2	54	1	0	0	0	0	0	0	0	-.642398286937901	-.66147859922179	-.692142088266954	130	6	48	41	48
102	2	30	1590	0	0	11.56	2	0	1	53.24	1	0	0	0	0	0	0	0	-.642398286937901	.116731517509728	-.261571582346609	110	4	65	62	51
103	2	31	1720	0	8	30.71	4	0	2	54.29	1	0	1	1	1	1	1	1	1.07066381156317	1.08949416342412	1.13778256189451	101	4	74	65	69
104	2	28	1260	1	4	14.87	3	0	1	54	1	0	0	1	1	0	1	1	.214132762312634	1.67315175097276	1.03013993541442	88	5	57	43	69
105	1	28	1305	3	5	14.87	3	0	1	54	1	0	0	0	0	0	0	0	.428265524625268	.894941634241245	.707212055974166	95	3	52	50	63
106	2	31	1900	0	0	14.49	3	0	1	55	1	0	0	0	0	1	0	0	.428265524625268	-.272373540856031	.0613562970936491	96	6	58	51	56
107	1	32	2035	0	0	42.4	5	0	1	53.27	0	0	0	0	0	0	0	0	-.642398286937901	.116731517509728	-.261571582346609	107	5	58	51	56
108	1	31	1575	0	0	16.52	3	0		54.03	1	1	0	0	0	0	0	0	.214132762312634	.116731517509728	.168998923573735	100	4	66	67	65
109	2	31	1900	0	0	16.52	3	0		54.03	1	0	0	0	0	0	0	0	-1.07066381156317	-.856031128404669	-1.01506996770721	107	7	44	42	45
110	2	32	2171	0	4	28.15	4	0	2	54.24	0	0	0	0	0	0	0	0	-.856531049250535	.116731517509728	-.369214208826695	121	5	42	36	48
111	1	28	1145	1	6	20.23	3	0	2	54.09	2	0	0	0	0	1	0	0	.856531049250535	.116731517509728	.491926803013994	72	5	49	52	67
112	2	30	1660	0	0	18.49	3	0	2	56	0	0	0	0	0	0	0	0	-.856531049250535	-.66147859922179	-.79978471474704	127	6	43	47	40
113	2	30	1235	0	0	18.49	3	0	2	56	0	0	0	0	0	0	0	0	-.428265524625268	-.272373540856031	-.369214208826695	122	5	44	41	54
114	2	32	1090	0	11	13.85	3	1	1	54.16	0	0	1	0	0	1	1	1	.856531049250535	.311284046692607	.59956942949408	70	3	66	63	71
115	1	31	1680	0	0	20.81	3	0	2	55.23	1	0	0	0	0	0	0	0	-.214132762312634	-.0778210116731518	-.153928955866523	115	6	60	63	57
116	1	25	745	4	11	8.37	1	0	2	54.18	0	0	0	0	0	0	0	0	-.428265524625268	-1.05058365758755	-.79978471474704	103	5	55	44	45
117	2	27	1080	7	20	7.39	1	0	1	55.08	1	0	0	0	0	0	0	0	-.428265524625268	-.466926070038911	-.476856835306782	103	4	44	38	52
118	2	32	2030	0	0	22.53	4	0	2	53.26	2	0	0	1	1	1	1	1	.642398286937901	1.47859922178988	1.13778256189451	97	2	53	65	69
119	2	25	669	11	13	53.6	5	0	2	54.1	0	0	1	1	1	1	1	1	2.56959314775161	2.06225680933852	2.42949407965554	87	6	73	65	64
